# Supplementary material for: Discovery of Novel Piperidinyl-Based Benzoxazole Derivatives as Anticancer Agents Targeting VEGFR-2 and c-Met Kinases
Source: Pharmaceuticals (Basel). 2025 Dec 9;18(12):1875. doi: 10.3390/ph18121875 (PMC12735468; doi:10.3390/ph18121875)
Supplement: Supplementary file 1 [file pharmaceuticals-18-01875-s001.zip]

Archive with 1 entries (1 files):
- pharmaceuticals-4026531-supplementary.pdf
